# Supplementary material for: Responsive Polyesters with Alkene and Carboxylic Acid Side-Groups for Tissue Engineering Applications
Source: Polymers (Basel). 2021 May 18;13(10):1636. doi: 10.3390/polym13101636 (PMC8158382; doi:10.3390/polym13101636)
Supplement: Supplementary file 1 [file polymers-13-01636-s001.zip]

Archive with 1 entries (1 files):
- polymers-1216693-supplementary.pdf
